# Supplementary material for: Street Food in Malaysia: What Are the Sodium Levels?
Source: Foods. 2022 Nov 24;11(23):3791. doi: 10.3390/foods11233791 (PMC9739403; doi:10.3390/foods11233791)
Supplement: Supplementary file 1 [file foods-11-03791-s001.zip]

Archive with 1 entries (1 files):
- foods-1981593-supplementary.pdf
